# Supplementary material for: Comparative Analysis of Serum N-Glycosylation in Endometriosis and Gynecologic Cancers
Source: Int J Mol Sci. 2025 Apr 25;26(9):4105. doi: 10.3390/ijms26094105 (PMC12071406; doi:10.3390/ijms26094105)
Supplement: Supplementary file 1 [file ijms-26-04105-s001.zip]

Archive with 1 entries (1 files):
- ijms-3555570-supplementary.pdf
